# Supplementary material for: The Impact of Selenium Exposure During Pregnancy on Risk for Miscarriage: A Systematic Review
Source: Int J Mol Sci. 2026 Jan 18;27(2):968. doi: 10.3390/ijms27020968 (PMC12842137; doi:10.3390/ijms27020968)
Supplement: Supplementary file 1 [file ijms-27-00968-s001.zip]

Archive with 1 entries (1 files):
- ijms-4063201-supplementary.xlsx
