# Supplementary material for: The Impact of Selenium Exposure During Pregnancy on Risk for Miscarriage: A Systematic Review
Source: Int J Mol Sci. 2026 Jan 18;27(2):968. doi: 10.3390/ijms27020968 (PMC12842137; doi:10.3390/ijms27020968)
Supplement: Supplementary file 1 [file ijms-27-00968-s001.zip › ijms-4063201-supplementary.xlsx]

## Sheet: Table S1
(exp pregnancy/ OR pregnan*.tw. OR gestation.tw. OR prenatal.tw. OR intrauterine.tw. OR "in utero".tw. OR perinatal.tw. OR postnatal.tw.)
AND
(exp selenium/ OR selenium.tw.)
NOT
(exp animals/ NOT exp humans/)

## Sheet: Table S2
	BIOLOGIGAL SAMPLE	GPx activity	STUDY	TITLE	YEAR OF PUBLICATION	PAPER / POSTER	GEOGRAPHIC REGION	TYPE	SAMPLE SIZE	YEAR OF DATA COLLECTION	ASSESSMENT OF SELENIUM EXPOSURE (measurement of Se in biological samples OR Se Supplementation OR else)	TIMING OF EXPOSURE ASSESSMENT (when were samples obtained OR Se supplement taken by pregnant woman)	Selenium Levels	GPx Activity	EXAMINED OUTCOMES	history of previous missacariages	Statistical Method Used	Results	Conclusions	COMMENTS
Se Supplementation			Vinceti et al., 2000	Reproductive outcomes in a population exposed long-term to inorganic selenium via drinking water.	2000	Paper	ITALY (Reggio Emilia)	Retrospective Cohort study	1128 pregnancies of whom 23 were exposed to the tapwater with high selenium content	1974	Se supplemetation as tap water consumption Se levels in tap water were determined using electrothermal and hydride-generation atomic absorption spectrome.	during entire gestational period	Exposed Pregnanies: 7-9 μg/l in water Unexposed pregnancies: 1 μg/l in water	Not measured	Spontaneous abortion	not mentioned	logistic regression, adjusted for maternal age	Exposed pregnancies: miscarriage incidence 5/23 Unexposed pregnancies: miscarriage incidence 141/1105 Relative risk of spontaneous abortion in exposed women was 1.73 (95% confidence intervals 0.62-4.80)	No significant association between exposure to the inorganic hexavalent form of Se during pregnancy and risk for miscarriage.	Note that even in the exposed pregnancies, Se levels in tap water were below the WHO limit of 10μg/l.
Se levels	whole blood and urine	not measured	Jie et al., 2019	Biomarkers of metal toxicity in embryos in the general population.	2019	Paper	CHINA (Peking City)	Case-control study	n=195 pregnant women of whom 95 experienced spontaneous abortion (cases) 100 requested induced abortion (controls)	between 2016 and 2018	Blood and urine samples were analyzed using inductively coupled plasma mass spectrometry	during each visit to the hospital	mean values from each visit; in blood samples case group 117.76 (35.65) μg/l control group 118.83 (29.82) μg/l in urine samples case group 20.32 (13.22) μg/l control group 22.00 (15.13) μg/l	Not measured	Spontaneous abortion	average (standard difference) case group 1.01 (1.33) control group 0.22 (0.66)	T-test	For blood Se levels: p=0.820 For urine Se levels: p=0.408	No significant association between Se levels in blood and urine with incidence for miscarriage.	Control group had significantly higher gravity and parity status, as well as fewer miscarriages in their medical history.
	placenta		Baser et al., 2020	Environmental Exposures in the Etiology of Abortion: Placental Toxic and Trace Element Levels.	2020	Paper	TURKEY (Yozgat)	Case-control study	n=90 pregnant women of whom 30 had a spontaneous abortion at 12-20 weeks (cases) 60 had term, singleton pregnancies (controls)	between March 2018 and December 2018	Placental elements were measured using inductively coupled plasma mass spectrometry. Notably, in cases abortion was completed by medical therapy rather than curettage devices to prevent heavy metal contamination	placenta samples were obtained at delivery - abortion time	mean (SD) case group 5.01 (4.88) μg/l control group 2.12 (1.39) μg/l	Not measured	2nd trimester spontaneous abortion (12–20 weeks)	not mentioned	1)Mann-Whitney U test 2) Multivariate logistic regression, adjusted for Al, As, Cd, Hg, Pb, Sb, Sn, Co, Mb, and Cu	1) p= 0.018 2) OR=2.3 (1.1-2.9), p=0.015	Higher placental Se levels were associated with 2nd trimester abortion incidence.	Gestational age differed signidficantly between cases and controls (2nd Vs. 3rd trimester). Therefore, the reported association may reflect the difference in gestational age rather than a real difference between miscarriage cases and control pregnancies.
	serum		Barrington et al., 1996	Selenium deficiency and miscarriage: a possible link?	1996	Paper	SOUTH WALES	Case-control study	n= 80 women of whom 40 had a 1st trimester miscarriage (cases) 40 had a normal pregnancy (controls)	before 1996	Serum Se levels were measured using flame atomic absorption spectrometer (AAS).	During first trimester (at miscarriage diagnosis for cases and while attending the antenatal clinic for booking for controls)	mean (SD) and [median] (μmol/L) Abortion group: 0.693 (0.212) [0.660] Control group: 0.827 (0.207) [0.800]	Not measured	1st trimester spontaneous abortion	In cases: 4/40 had previous reproductive failures, but none was considered recurrent miscarrier In controls: Not mentioned	Student's T-test (Groups were age-matched)	Serum selenium levels were statistically significantly lower in cases compared with controls, P = 0.0054, 95%CI for mean difference 0.041-0.227.	Se levels were found to be lower in women with 1st trimester miscariage compared with women with a normal pregnancy.
	serum, hair		Güvenç et al., 2002	Low levels of selenium in miscarriage	2002	Paper	TURKEY (Elazig)	Case-control study	n= 48 women of whom 16 with a miscarriage (cases) 32 with a normal pregnancy (cases)	before 2000	Serum selenium levels and hair selenium levels measured by fluorometry (Perkin-Elmer 1000 spectrophotometer).	In cases: Within 15 min after miscarriage In controls: Within 15 min after normal delivery	mean ± SD Cases: serum: 42.8 ± 11.1 ng/mL hair: 276 ± 26.7 ng/g Controls: serum: 50.2 ± 11 ng/mL hair: 300 ± 34.5 ng/g	Not measured	spontaneous abortion before 20 weeks	not explicitly mentioned (BUT obstetric history reported as normal)	Student's T-test	Serum and hair Se levels were significantly lower in miscarriage cases than in controls (p<0.05 for serum levels and P<0.01 for hair levels)	Se levels in serum and hair were found to be lower in women with miscariage when compared with women with normal pregnancy.	Gestational age differed significantly between cases and controls. Therefore, the reported association may reflect the difference in gestational age rather than a real difference between miscariage cases and control pregnancies.
	serum		Hu et al., 2023	Serum Cu, Zn and IL-1β Levels May Predict Fetal Miscarriage Risk After IVF Cycles: A Nested Case-Control Study.	2023	Paper	CHINA (Anhui)	Nested Case-control study	n= 200 infertile women after IVF of whom 100 had a miscarriage (cases) 100 had a live birth (controls)	Oct 2019 - Jan 2020	Serum Se levels measured by inductively coupled plasma‒mass spectrometry (ICP ‒ MS).	14th day after embryo transfer	mean (±SD) μg/L Cases: 97.51 ± 23.59 Controls: 116.19 ± 28.86	Not measured	spontaneous abortion after IVF	In cases: 0.51±0.70 In controls: 0.65±0.97	1) Student's T-test (Groups were matzhed based on propensity scores, age and BMI were matching variables) 2) Univariate logistic regression (Se levels in quartiles) 3) Multivariate logistic regression, adjusting for maternal age, BMI, age of menarche, infertility type and number of previous miscarriage	1) Singificantly lower serum Se levels in cases Vs. controls (p<0.001). 2) OR (95%CI) with p: Q1 REF, Q2 0.59 (0.26-1.351) with p=0.221, Q3 0.40 (0.17-0.90) with p=0.027, Q4 0.14 (0.06-0.33) with p<0.001 3) OR (95%CI) with p: Q1 REF, Q2 0.60 (0.26-1.37) with p=0.221, Q3 0.40 (0.17-0.91) with p=0.028, Q4 0.13 (0.05-0.32) with p<0.001	Serum Se levels were lower in women with miscarriage compared with controls. In addition, logistic regression analyses indicated a protective effect of Se levels on miscarriage risk, in a dose-response manner.
	serum		Koçak et al., 1999	Recurrent spontaneous abortion and selenium deficiency.	1999	Paper	TURKEY	Case-control study	n= 40 women of whom 20 had a recurrent 1st trimester miscarriage (cases) 20 had a normal pregnancy (controls)	before 1998	Serum Se levels; no further details proviedd.	During 1st trimester	mean (SD) and [median] (μmol/L) Abortion group: 0.695 (0.214) [0.662] Control group: 1.029 (0.205) [1.022]	Not measured	1st trimester recurrent spontaneous abortion, after exclusion of chromosomal and uterine abnormalities	In cases: Three or more In controls: Not mentioned	Student's T-test (Groups were age-matched)	Serum selenium levels were statistically significantly lower in cases compared with controls, p=0.019.	Se levels were found to be lower in women with recurrent miscariage of 1st trimester when compared with women with normal pregnancy
	plasma, placenta	measured	Al-Sheikh et al., 2019	Molecular and biochemical investigations of key antioxidant/oxidant molecules in Saudi patients with recurrent miscarriage.	2019	Paper	SAUDI ARABIA (Riyadh)	Case-control study	n= 56 women of whom 28 with reccurent spontaneous abortion (women with abnormal menstrual cycle, genital infections, antiphospholipid syndrome, and uterus anomalies were excluded) (cases) 28 had a normal pregnancy (controls)	Sep 2014 - Jan 2015	Se levels measured by Inductively Coupled Plasma Mass Spectrometry	In cases: 12.6±2.8 weeks (at miscarriage) In controls: At delivery	mean ± SD Cases: plasma: 0.78±0.09 μmol/l placenta: 12.0±1.73d nmol/g Controls: plasma: 0.95±0.13 μmol/l placenta: 16.8±2.26 nmol/g	mean ± SD Cases: plasma: 0.86±0.10 nmol/min/ml placenta: 0.28±0.04 μmol/min/mg protein Controls: plasma: 1.06±0.13 nmol/min/ml placenta: 0.36±0.04 μmol/min/mg protein	recurrent spontaneous abortion	In cases: 3.5±0.8 prior miscarriages In controls: None	Student's T-test	Se levels: Lower plasma and placental levels in women with recurrent abortion compared to healthy pregnancies (p<0.001 for both) GPx activity: Lower plasma and placental levels in women with recurrent abortion compared to healthy pregnanies (p<0.001 for both)	Se levels and GPx activity in plasma and placenta were found to be lower in women with recurrent miscariage when compared with women with normal pregnancy.	Gestational age differed significantly between cases and controls, as did maternal age (35.8±5.3 years in cases Vs. 29.3±2.7 years in controls). Therefore, the reported association may reflect the difference in gestational age or maternal age rather than a real difference between recurrent miscariage cases and control pregnancies.
	plasma, whole blood, placenta		Ghneim et al., 2016	Biochemical Markers of Oxidative Stress in Saudi Women with Recurrent Miscarriage.	2016	Paper	SAUDI ARABIA	Case-control study	n=50 women of whom 25 with recurrent miscarriage (cases) 25 with healthy pregnancy (controls)	before 2015	Se levels were measurerd by Inductively Coupled Plasma Mass Spectrometry. GPx activity in all samples.	Blood and placental tissue samples were obtained from cases at the time of abortion (12.6±3.4 weeks, range 6-19) Vs. shortly post-delivery from controls.	mean ± SD Cases: plasma: 75.3 ± 11.2 μg/L whole blood: 74.8 ± 9.91 μg/L placental: 9.67 ± 1.32 nmol/g Controls: plasma: 87.6 ± 12.6μg/L whole blood: 115.2 ± 14.1 μg/L placental: 15.5 ± 1.91 nmol/g	mean ± SD Cases: plasma: 0.71 ± 0.10 U/L whole blood: 11.2 ± 1.48 U/g Hb placental: 0.14 ± 0.02 U/mg protein Controls: plasma: 0.82 ± 0.11 U/L whole blood: 18.1 ± 2.11 U/g Hb placental: 0.26 ± 0.03 U/mg protein	1st trimester recurrent spontaneous abortion	In cases: average of 3.6 previous abortions (range 3-5) In controls: Not mentioned	ANOVA followed by the post hoc Tukey-HSD test (Groups were age-matched)	Se levels: Significantly lower in all samples (plasma, whole blood, placenta) in cases Vs. controls (p<0.001). GPx activity: Singificantly lower in all samples (plasma, whole blood, placenta) in cases Vs. controls (p<0.001). Differences were more pronounced in whole blood Vs. plasma samples.	Se levels and GPx activity were found to be lower in women with recurrent miscariage of 1st trimester when compared with women with normal pregnancy.	Gestational age differed signidficantly between cases and controls (1st Vs. 3rd trimester). Therefore, the reported association may reflect the difference in gestational age rather than a real difference between recurrent miscariage cases and control pregnancies.
	red cells, plasma		Desai et al., 2006	Selenium levels and glutathione peroxidase activity in spontaneous inevitable abortion	2006	Paper	INDIA (Baronda)	Case-control study	n= 60 women of whom 30 had a 1st (n1=14) or 2nd (n2=16) trimester miscariage, mean 12.8 gestational weeks (cases) 30 had a normal singleton pregnancy (controls)	Apr 2004 - Mar 2005	Se levels in the red cells and plasma measured spectrophotometrically	In cases: at presentation with the spontaneous inevitable abortion and 48 hours after the spontaneous abortion. (8-18 weeks, mean 12.8) In controls: Mean 13.2 weeks, range 8-20	mean ± SD Cases at abortion: plasma: 70.84 ± 10.34 ng/mL red cells: 88.69 ± 11.15 ng/mL Cases, 48 hrs after abortion: plasma: 69.34 ± 12.57 ng/mL red cells: 91.81 ± 10.2 ng/mL Controls: plasma: 68.27 ± 8.7 ng/mL red cells: 96.96 ± 8.87 ng/mL	mean ± SD Cases at abortion: plasma: 187.89 ± 12.63 U/L Plasma red cells: 17.85 ± 2.6 U/g Hb Cases, 48 hrs after abortion: plasma: 188.15 ± 9.2 U/L Plasma red cells: 19.75 ± 2.25U/g Hb Controls: plasma: 234.08 ± 8.5 U/L PlasmaL red cells: 20.93 ± 2.6 U/g Hb	spontaneous abortion	Cases: None Controls: Not mentioned	Student's T-test	Se leves: In red cells, Se levels were significantly lower (p<0.01) in cases compared to controls, both during and after the miscarriage. However, Se levels in plasma during miscarriage were higher in cases compared to controls (p<0.01), but did not differ after the miscarriage (p=0.20). GPx activity: Both in red cells and in plasma, GPx activity was lower in cases compared to controls during and…	Se levels in red cells and GPx activity in serum and red cells were found to be lower in women with spontaneous miscarriage when compared to women with normal pregnancy. However, Se levels in plasma were higher during miscarriage, byt did not differ 48hours later.
	whole blood, plasma		Zachara et al., 2001	Blood selenium and glutathione peroxidases in miscarriage.	2001	Paper	POLAND	Case-control study	n= 76 women of whom 40 women with miscarriage of 1st (n=17) or 2nd (n=23) trimester (6-23 weeks) (cases) 36 pregnant women (6-23 weeks) (controls)	before 2001	The selenium concentration in whole blood and plasma was measured fuorometrically with 2,3-diaminonaphthalene. Glutathione-Px activity in red cells and plasma was measured spectrophotometrically with t-butyl hydroperoxide as substrate.	3-23 weeks of pregnancy (for abortion group and normal pregnancy group) Blood samples were obtained just before, or within 12 hours after uterine curettage in abortion group.	mean (SD) and [median] (ng/ml) Abortion group whole blood: 74.9 (9.7) [71.1] plasma: 56.0 (8.77) [54.7] Control group whole blood: 74.1 (11.6) [71.9] plasma: 54.6 (11.1) [54.6]	mean (SD) and [median] Abortion group Red cells (U/g): 15.3 (2.96) [14.9] plasma (U/l): 169 (30.7) [162] Control group Red cells (U/g): 18.4 (6.0) [17.6] plasma (U/l): 231 (102) [180]	1st (6-12 weeks) and 2nd trimester spontaneous abortion (12–23 weeks)	In cases: 3/40 had a miscariage once 1/40 had a miscariage twice In controls: Not mentioned	Student's T-test (Groups were age-matched)	Se levels in whole blood and plasma did not differ significantly between abortion cases and controls. In cases the glutathione concentration was significantly higher in cases (2.60±0.32 mmol/l) compared with controls (2.33±0.25 mmol/l) , p<0.01. Red cell and plasma GPx activities were significantly lower in cases compared with controls, p<0.01	No difference in Se levels was observed between abortion group and control group. GPx activity was significantly lower in miscarriage group, even though glutathione concentration was significantly higher.
	whole blood, plasma		Mishra et al., 2003	Blood glutathione peroxidase and selenium in abortion.	2003	Paper	INDIA (Burla)	Case-control study	n= 97 women of whom 52 women with a 1st (n1=22) OR 2nd (n2=30) trimester miscarirage (cases) 45 had a normal pregnancy (controls)	before 2003	Se concentration measured fluorimetrically with 2-3 diaminonaphthalene.	Timing of exposure assessment not mentioned in text.	mean (SD) (ng/mL) Cases: plasma: 56.1 (8.75) whole blood: 74.7 (9.6) Controls: plasma: 54.5 (11) whole blood: 74 (11.5)	mean (SD) Cases: plasma: 168 (30.6) U/L red cell: 15.1 (2.95) U/gm Hb Controls: plasma: 229 (101) U/L red cell: 18.1 (5.9) U/gm Hb	1st and 2nd trimester spontaneous abortion	not mentioned	Student's T-test (assumed, but NOT expicitly stated)	Se levels: No statistically significant difference between cases and controls. GPx activity: Statistically signicanly lower levels in plasma and red cells of cases Vs. controls (p not mentioned). In contrast, glutathione concentration was higher in cases than in controls (p not mentioned).	Se levels did not differ between miscarriage cases and pregnant controls. GPx activity was lower in cases, even though glutathione concentration was significantly higher.	Difference in gestational age between cases and controls can not be excluded.
	serum		Abdulah et al., 2013	Reduced serum selenium concentration in miscarriage incidence of Indonesian subjects.	2013	Paper	INDONESIA	Case-control study	71 pregnant women (8-20 weeks) under 35 years old, of whom 25 had abortion (cases) 46 served as controls	before 2013	Se blood serum levels were calculated based on fluorometric measurements. GPx activity was measured spectrophotometrically.	between 8 and 20 weeks of gestation	mean ± SD cases: 66.71±13.55 ng/ml) controls: 76.36±18.22 ng/ml	mean±SD cases: 135.27±24.33Δmmol NADPH/min/l controls 130.17± 24.89ΔmmolNADPH/min/l	spontaneous abortion	not mentioned	Paired t test (analysis repeated stratified by smoking status)	Se consentration: cases 66.71±13.55 ng/ml Vs. controls76.36±18.22 ng/ml, p=0.023. Stratified analysis: In non-smoking study participants, no significant differences in the Se concentrations between cases (75.17±17.53 ng/ml) and controls (78.21±19.62 ng/ml). In smoking study participants, Se concentration was significantly lower in cases (59.90± 12.96 ng/ml) Vs. controls (72.07±11.82 ng/ml), p=0.0…	Lower blood Se levels were associated with higher chance of miscariage, especially in smokers
	serum, placenta		Omeljaniuk et al., 2015	Antioxidant status in women who have had a miscarriage.	2015	Paper	POLAND (Białystok)	Case-control study	n = 118 women of whom 83 women with 1st trimester miscarriage (cases) 35 pregnant women in the 1st trimester and after childbirth (controls)	2007-2011	Se levels was estimated using the atomic absorption spectrometry (AAS) method. GSH-Px activity was measured by Spectrophotometer UV–VIS.	Cases: mean gestational age 8.9 weeks, at the time of surgical procedure Controls: Blood collected in the first trimester of pregnancy. Placental tissue fragments were collected after childbirth.	median (IQR) Cases: serum: 57.57 μg/L (48.68–64.98) placenta; 108.9 ng/g (91.16–139.1) Controls: serum: 51.61 μg/L (46.76–55.05) placenta: 64.79 ng/g (58.76–75.68)	median (IQR) in U/L Cases: serum: 6724.1 U/L (5172.1–8276.1) Controls: serum: 4308.2 U/L (3445.9–5219.7)	1st trimester spontaneous abortion	not mentioned	Mann–Whitney U test	Se levels were significantly higher in cases Vs controls, both in serum (p<0.004) and placental samples (p<0.001). GPx activity was significantly higher in cases Vs. controls (p<0.002).	Se levels and GPx activity were higher in the miscariage group compared to pregnant controls.	Results may be confounded by BMI, due to the positive correlation of BMI and Se in serum and placenta. Results for placental samples may be confounded by gestational age, due to negative association of gestational age and Se in placenta.

## Sheet: Table S3
Section and Topic	Item #	Checklist item	Reported (Yes/No)
TITLE
Title	1	Identify the report as a systematic review.	YES
BACKGROUND
Objectives	2	Provide an explicit statement of the main objective(s) or question(s) the review addresses.	YES
METHODS
Eligibility criteria	3	Specify the inclusion and exclusion criteria for the review.	YES
Information sources	4	Specify the information sources (e.g. databases, registers) used to identify studies and the date when each was last searched.	YES
Risk of bias	5	Specify the methods used to assess risk of bias in the included studies.	YES
Synthesis of results	6	Specify the methods used to present and synthesise results.	YES
RESULTS
Included studies	7	Give the total number of included studies and participants and summarise relevant characteristics of studies.	YES
Synthesis of results	8	Present results for main outcomes, preferably indicating the number of included studies and participants for each. If meta-analysis was done, report the summary estimate and confidence/credible interval. If comparing groups, indicate the direction of the effect (i.e. which group is favoured).	YES
DISCUSSION
Limitations of evidence	9	Provide a brief summary of the limitations of the evidence included in the review (e.g. study risk of bias, inconsistency and imprecision).	YES
Interpretation	10	Provide a general interpretation of the results and important implications.	YES
OTHER
Funding	11	Specify the primary source of funding for the review.	Not Applicable
Registration	12	Provide the register name and registration number.	Not Applicable

## Sheet: Table S4
Section and Topic	Item #	Checklist item	Location where item is reported
TITLE
Title	1	Identify the report as a systematic review.	Title
ABSTRACT
Abstract	2	See the PRISMA 2020 for Abstracts checklist.	Table S3
INTRODUCTION
Rationale	3	Describe the rationale for the review in the context of existing knowledge.	Introduction: 2nd & 3rd paragraph
Objectives	4	Provide an explicit statement of the objective(s) or question(s) the review addresses.	Introduction: 4th paragraph
METHODS
Eligibility criteria	5	Specify the inclusion and exclusion criteria for the review and how studies were grouped for the syntheses.	Methods: 1st paragraph
Information sources	6	Specify all databases, registers, websites, organisations, reference lists and other sources searched or consulted to identify studies. Specify the date when each source was last searched or consulted.	Methods: 2nd paragraph
Search strategy	7	Present the full search strategies for all databases, registers and websites, including any filters and limits used.	Table 1 & S1
Selection process	8	Specify the methods used to decide whether a study met the inclusion criteria of the review, including how many reviewers screened each record and each report retrieved, whether they worked independently, and if applicable, details of automation tools used in the process.	Methods: 3rd paragraph
Data collection process	9	Specify the methods used to collect data from reports, including how many reviewers collected data from each report, whether they worked independently, any processes for obtaining or confirming data from study investigators, and if applicable, details of automation tools used in the process.	Methods: 4th paragraph
Data items	10a	List and define all outcomes for which data were sought. Specify whether all results that were compatible with each outcome domain in each study were sought (e.g. for all measures, time points, analyses), and if not, the methods used to decide which results to collect.	Methods: 3rd paragraph
	10b	List and define all other variables for which data were sought (e.g. participant and intervention characteristics, funding sources). Describe any assumptions made about any missing or unclear information.	Methods: 4th paragraph
Study risk of bias assessment	11	Specify the methods used to assess risk of bias in the included studies, including details of the tool(s) used, how many reviewers assessed each study and whether they worked independently, and if applicable, details of automation tools used in the process.	Methods: 5th paragraph
Effect measures	12	Specify for each outcome the effect measure(s) (e.g. risk ratio, mean difference) used in the synthesis or presentation of results.	Not Applicable
Synthesis methods	13a	Describe the processes used to decide which studies were eligible for each synthesis (e.g. tabulating the study intervention characteristics and comparing against the planned groups for each synthesis (item #5)).	Not Applicable
	13b	Describe any methods required to prepare the data for presentation or synthesis, such as handling of missing summary statistics, or data conversions.	Not Applicable
	13c	Describe any methods used to tabulate or visually display results of individual studies and syntheses.	Methods: 4th paragraph
	13d	Describe any methods used to synthesize results and provide a rationale for the choice(s). If meta-analysis was performed, describe the model(s), method(s) to identify the presence and extent of statistical heterogeneity, and software package(s) used.	Methods: 4th paragraph
	13e	Describe any methods used to explore possible causes of heterogeneity among study results (e.g. subgroup analysis, meta-regression).	Methods: 5th paragraph
	13f	Describe any sensitivity analyses conducted to assess robustness of the synthesized results.	Not Applicable
Reporting bias assessment	14	Describe any methods used to assess risk of bias due to missing results in a synthesis (arising from reporting biases).	Methods: 5th paragraph
Certainty assessment	15	Describe any methods used to assess certainty (or confidence) in the body of evidence for an outcome.	Methods: 5th paragraph
RESULTS
Study selection	16a	Describe the results of the search and selection process, from the number of records identified in the search to the number of studies included in the review, ideally using a flow diagram.	Results: 1st paragraph & Figure 1
	16b	Cite studies that might appear to meet the inclusion criteria, but which were excluded, and explain why they were excluded.	Figure 1
Study characteristics	17	Cite each included study and present its characteristics.	Results: 1st paragraph & Table S2
Risk of bias in studies	18	Present assessments of risk of bias for each included study.	Results: 2nd, 3rd, 4th, 5th, 6th, and 7th paragraph & Table S2
Results of individual studies	19	For all outcomes, present, for each study: (a) summary statistics for each group (where appropriate) and (b) an effect estimate and its precision (e.g. confidence/credible interval), ideally using structured tables or plots.	Table S2
Results of syntheses	20a	For each synthesis, briefly summarise the characteristics and risk of bias among contributing studies.	Results: 2nd, 3rd, 4th, 5th, 6th, and 7th paragraph
	20b	Present results of all statistical syntheses conducted. If meta-analysis was done, present for each the summary estimate and its precision (e.g. confidence/credible interval) and measures of statistical heterogeneity. If comparing groups, describe the direction of the effect.	Not Applicable
	20c	Present results of all investigations of possible causes of heterogeneity among study results.	Results: 2nd, 3rd, 4th, 5th, 6th, and 7th paragraph
	20d	Present results of all sensitivity analyses conducted to assess the robustness of the synthesized results.	Not Applicable
Reporting biases	21	Present assessments of risk of bias due to missing results (arising from reporting biases) for each synthesis assessed.	Not Applicable
Certainty of evidence	22	Present assessments of certainty (or confidence) in the body of evidence for each outcome assessed.	Results: 8th paragraph
DISCUSSION
Discussion	23a	Provide a general interpretation of the results in the context of other evidence.	Discussion: 1st, 2nd, 3rd, 4th, 5th, 6th, 7th, and 8th paragraph
	23b	Discuss any limitations of the evidence included in the review.	Discussion: 10th paragraph
	23c	Discuss any limitations of the review processes used.	Discussion: 10th paragraph
	23d	Discuss implications of the results for practice, policy, and future research.	Discussion: 9th and 11th paragraph
OTHER INFORMATION
Registration and protocol	24a	Provide registration information for the review, including register name and registration number, or state that the review was not registered.	Discussion: 10th paragraph
	24b	Indicate where the review protocol can be accessed, or state that a protocol was not prepared.	Discussion: 10th paragraph
	24c	Describe and explain any amendments to information provided at registration or in the protocol.	Not Applicable
Support	25	Describe sources of financial or non-financial support for the review, and the role of the funders or sponsors in the review.	Funding statement
Competing interests	26	Declare any competing interests of review authors.	Conflicts of Interest statement
Availability of data, code and other materials	27	Report which of the following are publicly available and where they can be found: template data collection forms; data extracted from included studies; data used for all analyses; analytic code; any other materials used in the review.	Table S2
